# Supplementary material for: Stakeholder perspectives on the scalability of a psychological intervention for alcohol misuse and psychological distress in wartime: A qualitative study in Ukraine
Source: PLOS Ment Health. 2026 Jul 7;3(7):e0000639. doi: 10.1371/journal.pmen.0000639 (PMC13340804; doi:10.1371/journal.pmen.0000639)
Supplement: S2 Appendix — (XLSX) [file pmen.0000639.s002.xlsx]

## Sheet: Sheet1 (2)
Supporting information
S2 Appendix. Coding framework for CHANGE using CFIR
Title	Description
II. OUTER SETTING DOMAIN	Outer Setting: The setting in which the Inner Setting exists, e.g., hospital system, school district, state. There may be multiple Outer Settings and/or multiple levels within the Outer Setting (e.g., Ukraine as a state; the community where the intervention is being implemented):
A. Local Attitudes	Sociocultural values (e.g., shared responsibility in helping recipients) and beliefs (e.g., convictions about the worthiness of recipients) encourage the Outer Setting to support implementation and/or delivery of the innovation. Include participants perceived support needs from government/community/NGOs to implement ot deliver CHANGE, include other types of support needs participants have liked t…
1. Support from community organization	Include participants perceived support from community/NGOs to implement ot deliver CHANGE, include other types of support needs participants have liked to receive that would helped them to implement CHANGE
2. Support from Government/state organiyazions	Include participants perceived support from government to implement ot deliver CHANGE, include other types of support needs participants have liked to receive that would helped them to implement CHANGE
3. Support from International Oeganizations	Include participants perceived support from international organizations to implement ot deliver CHANGE, include other types of support needs participants have liked to receive that would helped them to implement CHANGE
4. Other support needs	Include participants perceived support needs
B. Partnerships & Connections	The degree to which the Inner Setting is networked with external entities, including referral networks, academic affiliations, and professional organization networks.
C. Policies & Laws	The degree to which legislation, regulations, professional group guidelines and recommendations, or accreditation standards support implementation and/or delivery of the innovation.
1. Support letters
2. Certificates and accreditarion
D. Societal Pressure	The degree to which mass media campaigns, advocacy groups, or social movements or protests drive implementation and/or delivery of the innovation.
1. Mass media campaigns
E. Financing	The degree to which funding from external entities (e.g., grants, reimbursement) is available to implement and/or deliver the innovation.
F. Critical Incidents	The degree to which to large-scale and/or unanticipated events disrupt implementation and/or delivery of the innovation.
1. War-related challanges
III. INNER SETTING DOMAIN	Inner Setting: The setting in which the innovation is implemented, e.g., WordsHelp/ NaUKMA as organization; the team within WordsHelp/ NaUKMA
1. Work Infrastructure	The degree to which organization of tasks and responsibilities within and between individuals and teams, and general staffing levels, support functional performance of the Inner Setting.
2. Materials & Equipment	The degree to which supplies are available to implement and deliver the innovation.
3. Relational Connections	The degree to which there are high quality formal and informal relationships, networks, and teams within and across Inner Setting boundaries (e.g., structural, professional).
4. Recipient-Centeredness	The degree to which there are shared values, beliefs, and norms around caring, supporting, and addressing the needs and welfare of recipients.
5. Deliverer-Centeredness	The degree to which there are shared values, beliefs, and norms around caring, supporting, and addressing the needs and welfare of deliverers.
6. Mission Alignment	The degree to which implementing and delivering the innovation is in line with the overarching commitment, purpose, or goals in the Inner Setting.
7. Space	The degree to which physical space is available to implement and deliver the innovation.
8. Access to Knowledge & Information	The degree to which guidance and/or training is accessible to implement and deliver the innovation.
IV. INDIVIDUALS DOMAIN	Individuals: The roles and characteristics of individuals. Project Roles: [Document the roles applicable to the project and their location in the Inner or Outer Setting.] Project Characteristics: [Document the characteristics applicable to the roles in the project based on the COM-B system or role-specific theories.]
1. Capability	The degree to which individual(s) have interpersonal competence, knowledge, and skills to fulfill Role.
2. Opportunity	The degree to which individual(s) have availability, scope, and power to fulfill Role.
3. Motivation	The degree to which individual(s) are committed to fulfilling Role.
4. Need	The degree to which individual(s) have deficits related to survival, well-being, or personal fulfillment, which will be addressed by implementation and/or delivery of the innovation.
V. IMPLEMENTATION PROCESS DOMAIN	Implementation Process: The activities and strategies used to implement the innovation. Project Implementation Process: [Document the implementation process framework and/or activities and strategies being used to implement the innovation.
A. Tailoring Strategies	The degree to which individuals choose and operationalize implementation strategies to address barriers, leverage facilitators, and fit context.
1. Implementation challanges
2. Strategies to overcome implementation challanges	The degree to which individuals attract and encourage deliverers to serve on the implementation team and/or to deliver the innovation.
B. Adapting	The degree to which individuals modify the innovation and/or the Inner Setting for optimal fit and integration into work processes.
I. IMPLEMENTATION OUTCOMES - CFIR OUTCOMES ADDENDUM
A. Anticipated Implementation Outcomes	The likelihood of future implementation success or failure, i.e., implementation outcomes that have not yet occurred. These outcomes are forward-looking; constellations of CFIR determinants across domains predict these outcomes.
1. Adoptability	The likelihood that key decision makers will decide to put CHANGE in place; mental health providers and social workers decide to deliver CHANGE
2. Implementability	The likelihood that CHANGE will be implemented consistently
3. Sustainability or maintenance	The likelihood that CHANGE will be put in place or delivered over the long-term
1. Integrating CHANGE into existing systems	Perceived strategies how CHANGE can be integrated into existing systems
B. Anticipated Implementation Outcomes in the war time	Given actie war, the likelihood of future implementation success or failure, i.e., implementation outcomes that have not yet occurred.
