# Supplementary material for: Stakeholder perspectives on the scalability of a psychological intervention for alcohol misuse and psychological distress in wartime: A qualitative study in Ukraine
Source: PLOS Ment Health. 2026 Jul 7;3(7):e0000639. doi: 10.1371/journal.pmen.0000639 (PMC13340804; doi:10.1371/journal.pmen.0000639)
Supplement: S3 Appendix — (XLSX) [file pmen.0000639.s003.xlsx]

## Sheet: Codebook_summary_CHANGE_CFIR
Supporting information
S3 Appendix. Summary of Codes with Illustrative Quotes
A. Construct - local attitude
Name	Description	Barrier	Quote	Strategy identified	Strategy quote	Facilitator	Facillitator Quote
Support from Community organization	The degree to which sociocultural values (e.g., shared responsibility in helping recipients) and beliefs (e.g., convictions about the worthiness of recipients) encourage the Outer Setting to support implementation and/or delivery of the innovation.	Not always open to collaborate	"We reached them out and informed about our CHANGE trial, asked for the referrals, and response was not very active from them; maybe, they just focused on their own agenda, but we will continue."	Provide information materials	"We provide all sorts of information materials "	Local community organizations are reliable	"We work a lot with the community organization: first of all, it was in the Dnipro and Kyiv in 2 sites where we started the trial, and right now, we are expanding all over the Ukraine. We, for example, relied on the network of local community providers, to inform local communities about our trial"
		No feedback from some potential partners	"We also shared a lot of information to educational institutions, higher education institutions, and there is even no feedback, because there is no instruction. Well, in principle, they hinted at it, and some people strictly said: if there is an instruction from state, then okay."	Building trust with local providers and community members	"We also recruited recruiters from this local organization who help us to engage people and directly by contacting them, discussing with them and etc, and that is a one of the big roles, because we were able to build trust easily with local providers, or with local community members"	CHANGE offers referrals	"We refer to like psychiatry cases, people who needs more specialized alcohol treatment, or safety cases; and that's also a sort of collaboration with specific providers."
		Not reported	Not reported	Having regional administrations represented (shows that program is supported from some state agencies)	"They act as executors, and to a lesser extent, regional administrations are represented there. After that, the process was supported, and regional programs began to be developed within the framework of the all-Ukrainian mental health program ‘How are you?’, which are, yes, appropriate, and have already been approved in almost all regions."	NGOs advocating the topic	"And so, the support of the non-governmental sector is undoubtedly very helpful, and not just helpful, you know, it's great when the non-governmental sector takes on this leadership role, when it takes on the task of advocating this topic and moving it forward, influencing local authorities to create appropriate social services, to create those resilience centers, or other, let's say, veterans' s…
		Not reported	Not reported	Having consultants in the communities.	"And the next step was taken this year, just a month and a half ago, when we had consultants in the communities. That is, not in all communities, six communities in each region, but in total, there are more than 130 consultants moving this topic forward at the community level."	Not reported	Not reported
		Not reported	Not reported	Engage local authorities, and constant work with community	In fact, this is a constant, ongoing work in the regions and with local authorities to understand what needs exist at the local level, what resources are available, what opportunities there are for creating these service points for veterans.	Not reported	Not reported
		Not reported	Not reported	Local organizations to help in training some providers	" if some local organization will train a couple of providers they should like, it will be good, whether or integrate, as a knowledge, and this intervention in the daily Services"	Not reported	Not reported
		Not reported	Not reported	Get help from community to recruit participants	"It is important to recruit them from those communities and regions where there is such a need, yes, where they will find a client for themselves."	Not reported	Not reported
Support from Government/state organizations		lack of support as CHANGE is recognized as research only program	I suppose that we are not currently partnering with like family therapies and governmental programs. Because we are a research, we are still a research. So, we need to become an official adapted program to offer our like services.	Make a memorandum	"Okey. I think we need to focus from the point of view of memoranda with the Ministry of Social Policy, the Ministry of Health, the Ministry of Veterans Affairs, and other organizations that provide assistance to vulnerable groups in order to disseminate information, make a memorandum and disseminate information through their m-m... well, services to engage more beneficiaries and recipients of se…	State support to resolve the issue of alcohol use	"In fact, we now have a very favorable political environment for the implementation of various interventions related to alcohol and drug use. Because the topic is being raised, and we have some political documents at different levels, there are instructions from the Prime Minister to resolve the issue."
		Not reported	Not reported	Once proven, communicate the effectiveness of CHANGE, show it as evidence-based intervention	"As for political support, it can be here, if there is evidence of the effectiveness that we would like to receive, and some kind of plan to discuss the implementation of opportunities, for example, scaling up this intervention. "And at least it is necessary for the state to see the advantages of this program, and it can be used as a short intervention with people who need it."	Not reported	Not reported
		Not reported	Not reported	Present CHANGE at the regional level	"If we say that we are moving on, that we are not staying in the bubble of NGOs, and that we are not staying, well, some kind of local project somewhere at the central level, or at the level of the Kyiv-Mohyla Academy, then the next step that should be taken is to present this programme at the regional level. And in the regions, there are the same coordination centres for civilian support"	Not reported	Not reported
Support from International Organizations		Not enough support	"We speak with the (name of international organization), and they're generally supportive, but they are mostly focused on the MH Gap program"	Not reported	Not reported	Not reported	Not reported
		Difficult to attract grants from international organizations	"The possibility of attracting grant support from abroad is a rather unstable situation. But of course, it still depends on the donor you are cooperating with."	Not reported	Not reported	Using already established mechanisms for collaboration	"We also collaborated with some bigger NGOs, like international organization, that's WHO, by informing them about our trial, and our activities. There are some already established mechanism that we also used, like this MHPSS group."
Support needs		No refferals from primary health care staff	" first of all, I would wish the more effective collaboration with primary health care, originally, we expected that we will receive referral from the family doctors in nursing." "like we, had a lot of hopes for the referrals from medical staff, and it makes a lot of sense honestly saying, for example, from family doctors but like, that was something that we couldn't, I would say, manage as we pl…	Not reported	Not reported	Not reported	Not reported
		Society lacks awareness about existence of CHANGE	"In my opinion, the most important thing is probably the awareness of society in general about the existence of such a program. That is, it should be support that would at least allow people to know that such a program exists and how they can participate in it"	Not reported	Not reported	Not reported	Not reported
		CHANGE is recognized as research only program	"I suppose that we are not currently partnering with like family therapies and governmental programs. Because we are a research, we are still a research. So, we need to become an official adapted program to offer our like services."	Information campaign	"In general, it seems to me that such a broad, comprehensive information campaign is needed, so that it is not limited to some point Telegram channels or point organizations."	Not reported	Not reported
B. Construct - Partnerships and Connections
Name	Description	Barrier	Quote	Strategy identified	Strategy quote	Facilitator	Facillitator Quote
Partnerships and connection	The degree to which the Inner Setting is networked with external entities, including referral networks, academic affiliations, and professional organization networks.	NGOs, potential partners / not fully open to collaborate	"We went, met with them with the presentation, with the discussions like how they may support us - even starting to add our contact information on the website, and even other initiatives more like a psycho education, raise awareness together about this issue, like adding our CHANGE contact on the website, but we had a discussion, follow up, and then, nothing happened. it's hard to say. I think we…	Connect with NGOs who already have social workers	"So you may go across the NGOs, who already have, somehow prepared the social workers who has the clients has the network across Ukraine or in the region for example, and considering this, I would address the State run social services on municipal level and as well"	Partnetship - with government	"So, I think there is indeed political support. It seems to me that everything is here"
		No refferal from primary care	"We have close to zero referral". "They're culturally, they not keen to go for treatment, and PHC, but right now, our military law and the fear to be conscripted, they avoid every like official place, that is the one, maybe main reason. The second reason is also very important that the primary health care staff is very busy and don't have time, and the MH Gap program is new, It's not maybe so wel…	Partner with "Alcoholic Anonymous"	"Maybe CHANGE may spread up to, I understand that it is not absolutely academically, but the anonymous alcoholic programs. And you, say you, I think CHANGE project may to port the concentration points, or some, there's a group like Anonymous alcoholic for the beginning, you know that this is the self-guide and funded groups of people to share the approach how to; and these groups might be semi-pr…	Involvement of scientific community	"Maybe it's not so much as a separate kind of partnership, but it seems to me that what is important here... well, I don't know just how much it is represented. But the participation of representatives of the scientific community, specialists in this field, is important so that the interventions ultimately proposed by the CHANGE program have, well, such a scientific and research basis."
		Not reported	Not reported	Partner with nationalwide NGOs	"If you can, do your work with anonymous groups, or with big National wide NGOs to promote your idea to support, because National wide NGOs might have big funding; I don't know. Do what you can, and where you can!"	Partnering with NGOs ivn general	"And so, the support of the non-governmental sector is undoubtedly very helpful, and not just helpful, you know, it's great when the non-governmental sector takes on this leadership role, when it takes on the task of advocating this topic and moving it forward, influencing local authorities to create appropriate social services, to create those resilience centers, or other, let's say, veterans' s…
		Not reported	Not reported	Map organizations working on similar issues	"We have developed a powerful form of mapping organizations that work with similar issues, provide them with mental health and psychosocial support services, and created a channel on WhatsApp to inform organizations about all kinds of activities that are carried out , at least so that they know what each of them does, what services they provide, what projects they implement. And now we are at the…	Well-established partnerships	"there is such a network of well-established help and support. We have specialists we can turn to. It is clear that sometimes they may not react because they are busy; psychiatrists when we call, yes, they may be busy as well. And all these are such working issues. But they are getting better, and we make an agreement on some other time. And so, it looks sufficient, you know..."implementer_KII_10
		Not reported	Not reported	Partner with organizations that provide integrated services	"where integrated services are provided, this program should be present. I think that in this case, it is possible to partner with resilience centers, which are still small, let’s say, in terms of staff, but they have a social worker, a psychologist, and a specialist which works with volunteers, i.e. with the non-governmental sector. And they conduct training, first aid training and certain forms…	Recognition of CHANGE promotes partnership	"Well, at least the CHANGE project is recognized, both in society, among NGOs, and among government agencies."
		Not reported	Not reported	Partership with local communities providing online support to disseminate information	"Well, you know, it also needs to reach a certain category. If there are such online communities, and through them you can disseminate some information, then it would be a sin not to take advantage of it."	Partnership initiatives aimed to reduce stigma	"We also reached out to this (name of organization), and also we inform them and suggested the collaboration, and one of our suggestion was, if we could do something to change this attitude and reduce stigma, and we also right now are having our starting collaboration with international organization (name of organization)"
		Not reported	Not reported	Strategic partnership	" it just about to raise awareness that this program exists. We developed it, we have a trial, and we have opportunity to get referrals. So that was something I called strategic partnership because it just about to inform others, about to know our service."	Not reported	Not reported
		Not reported	Not reported	Communication	"Communication is key. We still do this communication with strategic partners, governmental and or international, like donors operating here, like, for example, like, we still should try to advocate for CHANGE. It has, its like priorities being evidence-based like it is really the main argument that we try it and this like something works, and also communicated like find support, maybe some inter…	Not reported	Not reported
		Not reported	Not reported	Create a network of specialists	"Well, accordingly, there should be a network of these specialists who can be contacted. And understanding where these specialists can be located. Is this just an online intervention, or do they work in person too? Well, that is, there are different options for implementing the intervention itself in life."	Established referrals (large database of referrals)	"In our case, every client ends our meeting with the results. So, if the person is not prepared - is not suitable for our program, we need to give him a referral, because, every person should have some result, and somewhere to go with his problem." " do know that we have a wide base for clients referrals. If clients don't go through [not legible for participation in the research _TD] based on the…
		Not reported	Not reported	Create a pool of NGOs that would be interested in implementation.	"It would be good to create a pool of NGOs that would be interested in implementation. To get acquainted with the level, qualifications, and resources of these NGOs. To look at them separately. What structures operating at the local level are involved in these tasks? Someone may have departments. Someone has sectors, someone has separate specialists who lead these areas. See well... that is, to a…	Partnership with local organization	"We also work closely with local organization because they also helped us with recruiting people to participate in our qualitative studies." "We really use all the opportunities. We always do this with those organizations with which we cooperate, with which we have memoranda, and if necessary"
		Not reported	Not reported	Consolidate approach for better referrals	"And all this should work as a single system, each of the elements of which is interconnected, supporting each other and making it possible to establish partnerships and make that referral from one level to another, from one institution to another - this is exactly what we are trying to implement and consolidate this approach at the legislative level in the country"	Partners from existing network help with recruitement	"We also work closely with local organization because they also helped us with recruiting people to participate in our qualitative studies."
C. Policies and Laws
Name	Description	Barrier	Quote	Strategy identified	Strategy quote	Facilitator	Facillitator Quote
Certificates and accreditation		Not reported	Not reported	Decide who will provide training certificates	"And the next point is really the moment of obtaining training certificates. Who will certify? Perhaps this is a question that needs to be addressed. If it's a psychological association, that's great, or it can be educational institutions that also provide training."	Certificates make it easier to show implementers' professional competency	"Well, certificates made it easier for sure. Because for many people there is an opportunity to improve their professional level, right? And to have confirmation of this."
		Not reported	Not reported	Integrate CHANGE into certificate program - degree programs or service training with already existing legislation	"I think the CHANGE could be integrated if proved to be effective - such type of intervention could be integrated in the certificate program, like in service training with already existing legislation - no need to change, it could also be integrated in degree programs – a specific courses or models"	Not reported	Not reported
Policies and Laws		legislation on mental health care is limited exclusively to the law of psychiatric care	"in fact, in the broader context, our legislation on mental health care is currently limited exclusively to the law on psychiatric care, and it does not provide this broad framework that allows us to look at and implement an integrated approach"	Requirements of specialists delivering psychological interventiond should be defined and regulated by state	"The requirements for these specialists who provide these services directly should also be defined, what they should meet, what skills and knowledge they should have."	Favorable political environment for implementing alcohol related interventions	"In fact, we now have a very favorable political environment for the implementation of various interventions related to alcohol and drug use. Because the topic is being raised, and we have some political documents at different levels, there are instructions to resolve the issue."
D. Societal Pressure
Name	Description	Barrier	Quote	Strategy identified	Strategy quote	Facilitator	Facillitator Quote
Mass media campaigns	Any social movements that drive implementation, local champions, advocacy groups, etc	Not reported	Not reported	Provide information about services, availability	"(name of international organization) globally has numerous information companies against. For different population, for young people, for ladies, or mature people, for men! And only effective strategy was the information about services, availability."	CHANGE is well advertised in social media	" we have some groups – Facebook, Telegram groups. When people can find out about our program, take part and find some support for them. As for some events outside." "I mean CHANGE advertises itself by itself, so to speak - crazy means, by means and by efforts of these very people, these very team"
		Not reported	Not reported	Provide clear, simple advertising e.g., using bigboard	"“Please come to these services, if you have problem, or if you might think, or if you have a tiny sense, there is a problem, please come!” Another, for example, the assessment tool, like, only 4 or 5 questions, for example, on the big board. 4 questions. And then, “If you answer yes, at least for one, please see professional help!” So, all other strategies to tell people, to provide them with fe…	Not reported	Not reported
		Not reported	Not reported	National campaigns to normalize help seeking behaviour	"In the future, I think we should focus on some campaigns - media campaigns just to normalize, psycho educate people, and especially when we're talking about men in need. So it's a special around alcohol misuse, which is pretty normalized and pretty stigmatized, you know."_	Not reported	Not reported
social movements/ societal pressure		Stigmatization in society	"There is a certain stigmatization in society. So, it seems to me, such informational support would be very helpful." "And we also assume that stigma play a big role that they not start speaking about this problem. Maybe they say: “Okay, we don't have time!”. But it's not only the time, but it's also unpleasant topic to discuss with a patient, and they don't want - they avoid such emotions."	To raise awaraness broader / about topic of addictions	"And it seems that it is not necessary to carry out some kind of broad information, I don't know, in the media. The only thing that is always needed is, in principle, to raise the topic, rather than talk about CHANGE as a project, but to talk more and more about addictions."	Not reported	Not reported
		Doctors do not advertise CHANGE	"I know that recruitment works in the context of engagement. But it seems to me that these are not doctors. I don't know how, but these are humanitarian groups, these are some Telegram channels."	Disseminate information through front-line professionals and family doctors	"Perhaps family doctors, who are the first ones to see or contact these clients. That is, it is rather a kind of informational support, it seems to me, to disseminate [information _TD] about participation in the project and reduce anxiety a little, well, through other specialists." "Well, these are different teams, yes, that is, social networks. Or... Well, it seems to me that word of mouth would…	MHPSS group -member organizations support CHANGE in disseminating information	"We, for example, in the pilot trial, we ask them to disseminate our information sheets about the trial among this organization who are the part of this MHPSS group; there are hundreds."
E. Financing
Name	Description	Barrier	Quote	Strategy identified	Strategy quote	Facilitator	Facillitator Quote
Financing	The degree to which funding from external entities (e.g., grants, reimbursement) is available to implement and/or deliver the innovation.	Interventions like CHANGE lack financing as funding is limited to inpatient psychiatric services.	", if you look at how psychiatric care is funded, it is a psychiatric package of services, and currently it is only inpatient. It is insufficient, it is very small. And outpatient care, it is also insufficient and very small. And, accordingly, healthcare facilities may not be very interested in delivering such interventions.	municipal authorities to take responsibility of co-financing CHANGE	"I know that there are many such projects when something is implemented for the first time. But the condition is that we invest in it now, but then the municipal authorities take it on for co-financing and then for financing. Or they take it over immediately for their own maintenance."	political will to increase funding for such programs	"there is a political will of the current leadership to increase the funding."
		The possibility of attracting grant support from abroad is a rather unstable situation.	"The possibility of attracting grant support from abroad is a rather unstable situation. But of course, it still depends on the donor you are cooperating with. If these are some serious and powerful donors, well, I don't know, there are different ones, then... but I don't know to what extent they support these areas, so you need to study. So maybe it would cover it for a certain period."	Attract donor funds to support training and service provision	"one of the approach could be through the donor funds. Right? from different grant proposal, and ideally so trained specialists to continue providing services in the existing organization on the community level. "	Not reported	Not reported
		lack of long-term financing	"And of course, the source of coverage and financing for the provision of such services has been determined. Because any service that is provided to people, and if it is a service provided on a mass scale, it must be paid for by someone. This cannot be done free of charge. Or even if grant funds are attracted for a certain period, it will not last long either"	Not reported	Not reported	Not reported	Not reported
F. Critical Incidents
Name	Description	Barrier	Quote	Strategy identified	Strategy quote	Facilitator	Facillitator Quote
War related challanges	The degree to which to large-scale and/or unanticipated events disrupt implementation and/or delivery of the innovation.	If men face too strong challenges to take part in CHANGE they may lose motivation	"We have, I think we have less clients because of some internet connection issues. Sometimes we have electricity issues, not because we not try to like contact our clients different time or different day. It is because they lose their motivation if it is not too strong to beat these obstacles."	Inform the population in war about aim of CHANGE	"Well, the big global problem is war. The fact that people who are at war and those who are not, i.e. civilians and military, have their own peculiarities of experiencing this difficult situation. Let's not forget about the large number of losses that our population has. And they are, again, different, both physical losses and symbolic losses, losses of some kind of life stability, or some kind o…	mental health and psychological support programs will become more and more relevant	"It seems to me that for another five years we will all definitely live in stress. There will definitely be people who will take this stress with alcohol. Therefore, it seems to me that it will only gain momentum and will be relevant. What could prevent it? I don't know."_implementers_KII_04 "It seems to me that this will be a significant problem in the future due to our condition, hard situation…
		Due to constant changes, mobilisation/migration men may stop treatment (not be able to come to sessions)	Well, a person can just stop going to attend interventions. Due to the fact that, first of all, they cannot get there [transportation _TD]. Like today, people can't get to work, something crazy is happening on the roads right now. Secondly, this person may simply not come to the session at some point, because they were mobilized, right? Well, the changes are constant. And even those clients who c…	Not reported	Not reported	CHANGE moved completely online due to security reasons and fear of military recruitment	"At the beginning of the - especially during the pilot trial, when we had some in-person services before, that added concerns about like traveling and you know, all the security issues, because someone may avoid leaving the houses like, just because you don't know what will happen on the street - military recruitment. So we basically adopted in the way that we decided to switch to the full remote…
		Men hide from the state due to the fair of military mobilsation	"The intervention is focused on research, specifically targeted at men. Now, men... are being recruited to serve in the Armed Force of Ukraine, in violation of their constitutional rights by the state. People begin to hide from the fact that the state is hunting them illegally. Because they cannot legally prove that they are right. Well, no one can protect them, no one can protect any person."	Not reported	Not reported	Many humanitarian organizations provide support	"Specialists, well, there are few free hands. Well, because of the war, and because there are many victims, and because there are many humanitarian projects that provide psychological support to people who have suffered."
		Lack of access to electicity, internet, etc to join online sessions from recipient side	"Well, I'm not even talking about the fact that we solve problems with electricity for counsellors, right? For example, we have Starlink. But on the other hand, a person does not have it, and they cannot be on the session. This, of course, could have an influence."	Not reported	Not reported	Not reported	Not reported
		Lack of long-term financing (money is spend on the war)	"Lack of money is the one, because, yeah, sustainability means who pays, and Ukraine is right now, yeah, it's very bad economic conditions, we are rely on an external funder, and that is the question. Would it be a priority for external funders or not? And what exactly they want to support, would they? It's yeah."	Not reported	Not reported	Not reported	Not reported
		CHANGE implementation in a long-term is unpredictible due to war	"It's just that while the war is ongoing, it's very difficult to predict anything at all, and even more so the challenges. Well, in my opinion, with each such turn, when the situation in the country worsens, we always have more clients, and there are always more of those who do not go through the check for consumption, that is, people begin to drink more. And there, it's very difficult to say for…	Not reported	Not reported	Not reported	Not reported
		CHANGE implementation team themselves may face psychological distress due to war	"You yourself are in a situation where you (Smiles) need psychotherapy, intervention, or something else. Well, I mean, it's really an obstacle. We are not robots, we are all under the same sky here in Ukraine, and every massive shelling is stressful for all of us. And it feels like you just start from scratch, always from scratch. And it's very difficult, you organize space from scratch, you orga…	Not reported	Not reported	Not reported	Not reported
		The longer the war continues, people may lose trust in society	"You see, well, war has a very hard effect on everything, tension in society is growing and despair is growing. And the longer this war lasts, the greater the exhaustion and despair. Well, more people aim for a life of one day. And, accordingly, in search of quick, easy pleasures. The longer this goes on in society, the less trust people will have in any institution. And if there is less trust in…	Not reported	Not reported	Not reported	Not reported
Inner Setting
Name	Description	Barrier	Quote	Strategy identified	Strategy quote	Facilitator	Facillitator Quote
Work Infrastructure	The degree to which organization of tasks and responsibilities within and between individuals and teams, and general staffing levels, support functional performance of the Inner Setting.	Not reported	Not reported	Not reported	Not reported	Clear structure, support provided, regular supervision	"I think their responsibilities are pretty clear -who is in charge of what part, as like, for example, for the research team - we set up that in the ways that they have field team lead, regular supervisions, since we're working during the war, also, some emotional support component which is pretty important, even for data collectors who deal with the clients, and on some particular type of work. …
		Not reported	Not reported	Not reported	Not reported	Flexible schedule, democratic work environment	"That is, everything is quite flexible, democratic, for me personally, both the schedule and everything, that is, it adapts to my personal needs, and I mostly adapt to the needs of the project."
		Not reported	Not reported	Not reported	Not reported	Management supports CHANGE team	"That is, I have already said, yes, that this is a very clear structure, everyone knows their functional responsibilities. It seems to me that we do not have staff turnover. Well, at least M&E specialists. Therefore, we have, in principle, a clear structure among specialists, starting from the pilot." "As for the availability of any materials, I always have everything. Well, I have nothing (Smile…
Materials and equipment	The degree to which supplies are available to implement and deliver the innovation.	Not reported	Not reported	Not reported	Not reported	Materials are provided to the team	" First of all, we provide a tablets for the facilitators, as well as also some extra device to support remote service delivery, we provide some for mobile phone credits, reimbursements monthly for some, instead of mobile phones, we provide Internet reimbursement like an alternative option. We also purchased some power banks, so like what we could do within our fundings."Well, I was given a power…
Deliverer-Centeredness	The degree to which there are shared values, beliefs, and norms around caring, supporting, and addressing the needs and welfare of deliverers.	Not reported	Not reported	Not reported	Not reported	High staff satisfaction, low staff turnover	"we try to support them as much as we could as we can. For example, when person need a break or has some health issues, of course, we just support this person and have some backup plan - who can cover this, whether that's data collector or facilitator, so just to ensure, supervisors" "They are very responsive; they are very professional and supportive. It seems to me that this is a great team in …
						CHANGE provides free training to staff	"Well, yes, to be involved in the community, to gain modern knowledge, well, these things. Because there are a lot of trainings which are quite expensive. And CHANGE does this free of charge and involves its own specialists. This is probably also important."_adopters_KII_13
Relational Connections	The degree to which there are high quality formal and informal relationships, networks, and teams within and across Inner Setting boundaries (e.g., structural, professional).	Not reported	Not reported	Not reported	Not reported	High quality of formal and informal relationship within team	"you have this feeling that somebody will take care if there is something that you don't understand, there are some things that you have missed, she informs everyone, and they have this. Good team." "We have separate chat in Telegram for trainers and after supervision, if something very urgent, then just right after supervision, I put the message over there, and they know for sure that if I write…
learning centerdness	The degree to which here are shared values, beliefs, and norms around psychological safety, continual improvement, and using data to inform practice.	Not reported	Not reported	Not reported	Not reported	Team receives support and learning opportunities through supervision	"They have group supervisions when what they learn from each other as well from each unique case, so that's also something - support experience, and just seems to be helpful for them as well."
		Not reported	Not reported	Not reported	Not reported	Team has continues learning opportunities	"Well, it turns out that if I take part in the work of an M&E specialist, then the team is very sensitive to our requests. They always listen, in particular about our clients, (smiles) with interest and attention. And it seems to me that they respond very quickly if there is a need to learn something more or to get some knowledge, you know, if there are gaps."
Recipient centerdness	The degree to which there are shared values, beliefs, and norms around caring, supporting, and addressing the needs and welfare of recipients.	Not reported	Not reported	Not reported	Not reported	CHANGE team's care for program recipients	"And we really care about people, and we and we, we made the style, this engagement style, this advertisement, and so on the same": "I always follow the client's goal, and we work together to achieve it." "What matters to me is the client, my work, feedback on my work. Well, it's personal, right? And that's it. And my reporting, which I submit in a timely manner. That's it"
Mission Alignment	The degree to which implementing and delivering the innovation is in line with the overarching commitment, purpose, or goals in the Inner Setting.	Not reported	Not reported	Not reported	Not reported	CHANGE team members mission aligns	We are very devoted to what we need to. What we need to research, and who will be who? We ask to take part in our searches.
		Not reported	Not reported	Not reported	Not reported	Help people of Ukraine, prove the effectiveness of CHANGE	"I'm a stubborn person, I've said it more than once – I am an achiever, (Smiles.) and I need to, well, I still, I want to achieve our goal, I want our ... our project to be realized, I want to prove the effectiveness, help to prove the effectiveness of the program. I want to recruit these participants. This is a very difficult, very difficult task, it’s going very tight, to be honest. But this is…
		Not reported	Not reported	Not reported	Not reported	Being part of a team - "dream team"	"Well, it's support, especially today, being part of a certain team. This, of course, gives you such strength, a little confidence and, basically, you understand that you are doing something. And your job as a specialist is important" "so much support you get, everyone helps, all together. If there is... Well, come on, I... This is a dream team, really. And there are no delays, everything that is…
Space	The degree to which physical space is available to implement and deliver the innovation.	Not reported	Not reported	Not reported	Not reported	CHANGE team is provided with space to perform their tasks	"Yes, when when we had some troubles with electricity, we were always asked if we have some troubles if we we need some support, and so on. And I always knew that I have an office in my city. I can go to where there is a power bank, and I have Internet connection. And I am ready to have my sessions with clients anytime I need but fortunately I didn't have any force measures, and I was always with…
Access to Knowledge and information	The degree to which guidance and/or training is accessible to implement and deliver the innovation.	Not reported	Not reported	Not reported	Not reported	Guidelines and training is provided, materials are developed and adopted together with the team	"And then we had our supervision. Every Monday we have a supervision, and we devoted many, many hours to safety protocols, because, it turned out that this time. Something changed in people and now we have safety risks much more than in pilot study." "We started, we started to work, and we had the protocols and we learned them. So we have several SOPs and we had a safety protocol that we learned …
Individuals domain
Name	Description	Barrier	Quote	Strategy identified	Strategy quote	Facilitator	Facillitator Quote
Opportunity	The degree to which the individual(s) has availability, scope, and power to fulfill Role.	Not reported	Not reported	Not reported	Not reported	CHANGE team's experience	"So I would say that my past experience was helpful, and the timing was also pretty good, because I still had time to learn all the processes, like the idea of the project. Think I helped with the protocol as well, so I went through the protocol, help to prepare, prepare it for submission, and still, like, learn about the team. And like, especially, you learn in the process, with all this traditi…
		Not reported	Not reported	Not reported	Not reported	Decision making power	"Everything, everything related to engagement, I’m a decision maker. Or rather, I suggest, some decisions that I make on my own, because the project manager says there: "You have more experience, so you make the decision. Yes, have a look from your point of view, how it would be better.” I mean, there are many decisions, many of them are made collectively and partly independently, I am trusted as…
Motivation	The degree to which the individual(s) is committed to fulfilling Role.	Salary - payment systems changed for worse	"But then there was the issue of salary. Because we had very different payments for people who were included in the project [met the requirements _TD] and those who did not. But for the most part, we spent the same amount of time in planning. And this difference had a great impact, because, well, motivation also faded."	Not reported	Not reported	Involvement in Research	"But I really wanted to conduct the research because I want to become a psychotherapist."
		Not reported	Not reported	Not reported	Not reported	Long term partnership with the implementer organization	"of course, that's the project implemented by my organization I'm employing for the last, I think, almost 9 years. And my previous experience participating in the research projects, it's really interesting, and with all these procedures and RCT, yeah, so it's different from service provision project. So yeah, I would say, that's definitely something attracted me"
		Not reported	Not reported	Not reported	Not reported	Respect towards implementing institution (NaUKMA)	"I have a lot of respect to University. Several key universities in Ukraine who do good psychology and NaUKMA is one of them. "
		Not reported	Not reported	Not reported	Not reported	Novelty of intervention	"This is a big project, that it does really something good, It is novelty, we don't have such programs at all, I mean about substance use in Ukraine, and I believe that this is good initiative, " " I was attracted by this project, I don't know, because of its content. I mean, I wanted to see how it would all work. And plus, of course, this is communication with people."
		Not reported	Not reported	Not reported	Not reported	Material benefits	"The material [financial _TD] issue is also very important. Because, yes, it is participation in the study, but it is also important to ensure that your basic needs are met. You can't do without it either. So, yes, the material part [financial side _TD] is very important. So far, the pay is not high, but I think that if we have clients, the material component of the pay will be more tangible."
		Not reported	Not reported	Not reported	Not reported	Professional growth - opportunity	" And the expansion of your professional opportunities, that you know how to help people of this particular category who have problems with alcohol. "
		Not reported	Not reported	Not reported	Not reported	Need to be heard - is fulfilled	"I can say that I am really happy to always be heard; and it's really it happens so rarely in other jobs in my life; but here, at this project - in this project, I really have this experience."
		Not reported	Not reported	Not reported	Not reported	Communicate with people, be close to people	"And at a time when it was very difficult to mentally survive all these hostilities, when I was offered that there would be such a job, I would be with clients, I didn't even think about the salary, about the provision, about the conditions – I immediately agreed. Because for me, it was a way out of the situation that had developed on my personal level, that's it. And well, that is, for me, the m…
		Not reported	Not reported	Not reported	Not reported	Social relevance of the topic, helping those in need	"1st of all, that, that was a research project, it's interesting experience to be part of something like to help, to create something very helpful and useful further for people. It's, of course, social relevance of the topic - having this like problem in Ukraine. And it's like big honour to be a part of the team who like try to make a difference, and to create and establish such a good service fo…
Capability	The degree to which the individual(s) has interpersonal competence, knowledge, and skills to fulfill Role.	Not reported	Not reported	Not reported	Not reported	Preparation and readiness	"And, then technical issues – so, we started to use our tablets, we made this test several times. So, by the time of the start of the research we were fully ready."
		Not reported	Not reported	Not reported	Not reported	professionalism	"Professionals, professional team, for sure. I see (anonymized names) that they are really professionals, I mean their expertise is wider than addictions, for instance. They know the context of Ukraine really well, they know people, they know lots of organizations and individuals with whom they can refer to them, they may ask them for help, for support, and so on, and so forth - so, professionali…
Implementation process domain
Tailoring strategies, adapting
Name	Description	Barrier	Quote	Strategy identified	Strategy quote	Facilitator	Facillitator Quote
Implementation challanges	Choose and operationalize implementation strategies to address barriers, leverage facilitators, and fit context.	Lack of funding to pay sercice providers	"Well, future service providers. Thirdly, who will pay for this? Because this, of course, will not be on a volunteer basis."	Understanding source of payment for the training	"First, we need to understand again the source of payment for the training; secondly, who will train these specialists, and thirdly, well, we probably need to predict some methods or mechanisms for supervising specialists in the future."	Not reported	Not reported
		War may worsen the mental health and alcohol addiction situation in Ukraine, and CHANGE might be not sufficient to help	"So, I think that the biggest challenge may be the actual situation in the country. especially since we have something happening every day. Men in general, those who are still alive, are very frustrated. And as long as this continues, the biggest challenge will be that it will be like a snowball, everything will be piled on top of each other (layered), and perhaps (Smiles) there will be no one to…	messge with CHANGE engages people should be more clear	"Well, I understand theoretically what it is, but the message with which we engage people, in my subjective opinion, is different from the kind of help... the kind of help that is provided. In my opinion, an adequate perception of the service is the first thing that could help engagement in interventions."	Not reported	Not reported
		Lack of understanding the importance of the problem in public	"The lack of understanding of the importance of the problem within the public, turning a blind eye... turning a blind eye to the problem, that's the first thing." "It seems to me that the biggest problem of people who abuse anything, not just alcohol – anything – is that usually at… especially at this stage… well, it seems to me that perhaps at all stages, but at this initial stage, I think the m…	Disseminate information better to increase the engagement	"The main thing we lack is the dissemination of information about the project. If information is disseminated, there will be more involvement."	Not reported	Not reported
		Men are afraid that their data will be passed on to the military - men are in hiding	"Men are hiding, some men who are not at the front and who have not resigned because of illness or for some other reason - they are just hiding at home. They're afraid to even share their data there, even though you keep saying that we don’t share this. Initially, our texts declared such thing as - confidential, everything is confidential, but now we have started to include in the texts that our …	Reach more men by going to places where more men are	"Well, as I understand if you want to massively implement such an intervention, then you need to go to those places where, conditionally, there is the largest number of men. And men now work, probably, in all areas available in our state. Therefore, these are employers, business representatives, and local authorities. And of course, other public organizations, if it's some kind of, let's say, umb…	Not reported	Not reported
		Lack of understandin among potential partners -about what services CHANGE provides	"But well, in my opinion, there may be some difficulties with understanding what kind of service we provide in the first place. Because organizations, the organizations themselves are little bit confuse research with psychological help (Smiles.) And actually, our help is not so much psychological, yes. "	Shift the focus from research to a program that offers services	"I suppose that we are not currently partnering with like family therapies and governmental programs. Because we are a research, we are still a research. So, we need to become an official adapted program to offer our like services."	Not reported	Not reported
		Difficulties to connect online due to internet and electrocity problems	"They also have the same problems: drop out of Zoom, they don't have electricity, they have very bad connection, It's impossible to make it in video, they may, this is how to say, not trust you, and therefore they may not want to switch on the video."	Advocate for CHANGE	"communication is key. We still do this communication with strategic partners, governmental and or international, like donors operating here, like, for example, like, we still should try to advocate for CHANGE. It has, its like priorities being evidence-based like it is really the main argument that we try it and this like something works, and also communicated like find support, maybe some inter…	Not reported	Not reported
		Competition among providers - competing interest. Too many providers -Clients sometimes do not understand which program they are in	"competition - it also exists, because, yeah, it is also a very good word, because in our area, it is unfortunate, but sometimes it is like thinking about who is better" "I think that competition between NGOs has an impact on their development. In time of full-scale invasion, we have more NGOs opened and they provide more services. Now almost every NGO provides psychological services." "Competiti…	Create a cohort/database of CHANGE consultants	"It would be nice if there was such a cohort of CHANGE consultants at least in large cities, so that we knew that we could refer people there."	Not reported	Not reported
		Lack of awaraness of CHANGE	That there is insufficient awareness, perhaps, about the methodology of this CHANGE. Maybe it works. And so, we analyzed interventions, interventions work. But we don't identify them as a CHANGE intervention. Maybe I said it very sincerely, but well, I'm sorry. That's what comes to my mind. I don't know if everything should have some kind of label and quality mark, right? But the fact that awaren…	Reduce stigma by focusing both stress and alcohol misuse	"And we are collecting the data. It's the different from providing services, so we hope if the trial is finalized and we don't need the data and all this formal agreement, the recruitment should be easier, because we've targeting both - stress and alcohol misuse, and that's exactly the way how we reduce the stigma that we're not only speaking about alcohol, but helping with stress."	Not reported	Not reported
		Unstable situation in the country - war, change of political management	"And we all have (Smiles) big risks that are beyond our control, force majeure. The A – is a war, the B – is a change of political management, yes, this is something that can affect the implementation of any program at all."	Conduct needs assessment locally and connect with community organizations what are interested to move the topic forwars	"And, well, you know, to gather around you people who care and want to move this topic forward. That is, to form a cohort of ambassadors of this topic, and not all of them should be concentrated in Kyiv and Dnipro, but at the local level. That is, to start with training of trainers for trainers, perhaps, yes, to study the needs of the regions before selecting people from those regions - whether t…	Not reported	Not reported
Implementation outcomes
Adoptability, Implementability
Name	Description	Barrier	Quote	Strategy identified	Strategy quote	Facilitator	Facillitator Quote
Adoptability	The likelihood that key decision makers will decide to put CHANGE in place mental health providers and social workers decide to deliver CHANGE (participants perceived needs to achieve successful adoption of CHANGE)	Insufficient awareness, about the methodology and effectiveness of CHANGE	" Maybe I said it very sincerely, but (smiled) well, I'm sorry. That's what comes to my mind. I don't know if everything should have some kind of label and quality mark, right? But the fact that awareness is insufficient is also a fact."	Psychoeducation - change the mentality related to alcohol misuse through disseminating information; Show the relevance of CHANGE	"That is, dissemination on TV and various media. Even billboards in the city, it seems to me, can have a place to attract people and to make internal restructuring. That is, to change the mentality in this matter at the state level, and at the level of such dissemination of general information. That would be very appropriate. " "As for society, so that it perceives it and actively accepts it, her…	Strategic support from the implementer	"I think that's a pretty good start that this provider implement CHANGE intervention and provide services to the community, and, like the clients, will receive the support. And I think it is also, that's a really important start, because if you don't have this strategic support from your head, I think will be pretty challenging to provide service, or like it will be routinely embedded in the futu…
		Lack of human resources and financies	"I think we need - we would need more professionals, more specialists. So, we need more finances. I am talking about finances, but it is just like real challenge, of course. We need strong partners, partnerships"	Demonstrate the positive impact, effectiveness of CHANGE	"Moreover, if this is confirmed by certain results, scientific research, for example, results within the framework of experimental or pilot implementation in some regions of Ukraine, then of course, all this will be supported, I don't think that society will be against it." "I think it's the results of the study. To present how many people took part, what kind of people or what kind of audit figu…	Not reported	Not reported
		Not reported	Not reported	Make service providers interested using various strategies - e.g financial insentives	"Well, by service providers – I'll tell you, maybe a little cynical, but... It will be perceived by service providers if it brings, let's say, a satisfactory profit, and the service provider sees it as an opportunity, and service centers and service providers will see an opportunity to make money on this, let's say. This is usually the case, because if the service is effective, if it is in demand…	Not reported	Not reported
Implementability	The likelihood that CHANGE will be implemented consistently (participants' perceived needs to achieve successful implementation of CHANGE; identified challenges when it comes to long-term implementation of CHANGE and strategies to overcome these challenges)	This is not yet implementation, this is research.	"This is not yet implementation, this is research. And in terms of research, all these ideas, certifications, it seems to me, do not really matter."	Seek for external funding opportunities	"And then, as the next steps, we could expect that organizations themselves would allocate money for the training of providers, or for paying for services. This is the way how it usually works, so based on our experience, I would say like, after the project ends, 10 years of external funding for the scaling up is reasonable; to make it more well-established, known train enough people and etc, for…	Ministry of Health approved the order about implementing psychosocial interventions in healthcare organizations	"And plus, what's more important, there is an order from the Ministry of Health, it was approved at the beginning of the year, and it introduces the use of psychosocial interventions in healthcare institutions. That is, they are included there, they can be implemented."
		Demand will exceed capacity of CHANGE	"The main thing is that the demand for such help will be huge. If we manage to finish the research and start implementing the CHANGE program, just as the military will be discharged and mobilized from service, this will be a rather urgent problem, unfortunately"	Clear definition of who provides services, to whom, and at what expense it is carried out	"Well, for the successful implementation of the CHANGE intervention, in addition to the fact that we have just noted, yes, the support of society, and scientifically proven methods, and relevance, and so on, it is important that there is a clear definition of who provides services, to whom, and at what expense it is carried out. These are practical things. Without that, well, all of this will rem…	Strong implementers and professional team	"Because, as I said, we have a very good foundation - the fact that Mohylianka, the fact that this is NAUKMA, the fact that this is such a cool implemented CETA project, there is a project for school support. Well, there are many such high-quality projects with good results. That's why they will go. There is such a circle of psychologists, they know everything about what is being done. So, I thin…
		Lack of trust towards NGOs among state organizations	"And today, as a state, we would still move more towards healthcare institutions, and gradually establish, but not immediately scale it to non-governmental organizations. Plus, in non-governmental organizations, there is an issue of the qualifications of service providers in general. Should these be people who have received professional education? Because it is not regulated anywhere". "Because, …	Partner with religious organizations - to support CHANGE	"religion is very active in helping in this case."	Not reported	Not reported
		Topic is very hard to move forward	"I wonder how it will go further. To what extent will it be incorporated into society. To what extent it... Because it's relevant, but I understand that this topic is very hard to move forward. And it is simply impossible to do it very quickly. Therefore, this is a process that needs to move and, perhaps, it will gain momentum."	create a network of specialists who can be contacted	"Well, accordingly, there should be a network of these specialists who can be contacted. And understanding where these specialists can be located. Is this just an online intervention, or do they work in person too? Well, that is, there are different options for implementing the intervention itself in life."	Not reported	Not reported
		Marginalized communities might be underrepresented (due to lack of understanding the issue, or access)	"As far as I remember, almost all our participants in pilot research have more than one education.Maybe this marginalized communities in our case means, how to say, to be a representative of such marginalized community means not to have this, if I am correct, personal maturity so to say, this seriousness in relation to some specific issue. You are supposed to visit a facilitator, or even to have …	Provide some insentives to participants	"You know, I was already thinking that maybe it would be better to pay people or give them these certificates, not before or after the first interview. And I was already thinking what if it was after the second session. But then they would disappear, I think, after the second session (smiles), for example, or after the first. I thought what if they get these certificates at the end of this projec…	Not reported	Not reported
		Not reported	Not reported	Adapt and implement CHANGE services for the military	"And we definitely need to adapt and implement our services for the military. And everyone understands that veterans, active military personnel need very structured and short interventions. Not long-term, not long-term inpatient programs, and therefore the demand for such interventions is very high. "	Not reported	Not reported
		Not reported	Not reported	Create data tracking platform for specialists and participants	"In the future we also could think using such a technical platform for data tracking and contacting with other organizations, with contacting clients and tracking the data on the client and reporting to funders."	Not reported	Not reported
Sustainability or Maintenance
Name	Description	Barrier	Quote	Strategy identified	Strategy quote	Facilitator	Facillitator Quote
Sustainability or Maintenance	The likelihood that CHANGE will be put in place or delivered over the long-term (participants perceived needs to achieve successful sustainment of CHANGE; identified challenges for integrating CHANGE into existing systems including government let health systems and UN/NGO provided services in Ukraine. Include wider trends identified by participants that could positively or negatively influence th…	Difficult to reach sustainabuility during war time	"It is quite difficult thing to research, and as I see, you are trying to build a sort of this system - a sustainable system, it is very difficult to build to work, even in peacetime, not about the wartime. and I wish you all, all successes. You can!"_maintainer	Demonstrate the effectiveness to receive state support	"It is the effectiveness of this particular intervention, if it really shows serious positive results, then, of course, the state and local authorities will support it, because it will be an effective intervention, effective help that solves socially important problems."	Not reported	Not reported
		Economic instability and financing	"financing is probably the biggest risk. The state budget deficit, funding of institutions and what services institutions will provide, it directly depends. Well, it depends on this."_maintainer "Well, first of all, I already told you about economic stability, that it is one of the foundations Because if there is no economic stability in the state, very often, unfortunately, as I see, social supp…	Ongoing monitoring and evaluation	"Therefore... first, monitoring and evaluating the project itself as best as possible"	Not reported	Not reported
		It takes time to make people understand that alcohol misuse is a problem that needs to be addressed	"And this takes time. People need to understand that it's not good [alcohol consumption _TD], that there are programs that help them not to abuse. That alcohol is m-m... Well, there are many cases when even in public places, for example, a family with a child is travelling on a train. And they want to feed the child, right? They put all sorts of delights on the table, right? And they take juice o…	provide implementation team an opportunity of a continues supervision and support	"I think that the sustainability of the quality of care provided by specialists will depend on the fact that they will have the opportunity to receive supervision on that support."	Not reported	Not reported
		NGOs are more open to collaborate but they may not exist long	"NGOs are perhaps more mobile; they respond quickly to challenges and needs. But sometimes they don't exist for long. Yes, if this is a grant-based organization, it can cease to exist quite quickly, once it has finished a certain grant"	Conduct focus group discussions, learn from providers (other organizations providing similar service)	"they provide, I don't know, a sort of treatment that they are trained, but then use a component in problem solving or stress management and integrate only one component. They're not using the whole intervention, but only a part of it. I think that is also good to follow up and to explore how we can do it for example, if we transit to scaling up period, and, for example, it will be an implementin…	Not reported	Not reported
		Not reported	Not reported	Collaborate with NGOs	"NGOs are much more flexible, much more ready to, how to say, to contact you, to do something new, something good, something progressive. This is, you cannot compare them. Infrastructures are very rigid, also, don't know words in English, but they may be arrogant. Oh, for sure. They are much more important than you with your injures. And all this initiatives."	Not reported	Not reported
		Not reported	Not reported	Advocate at the highest level. Show some best practice	"Perhaps it is necessary to form a vision among industry leaders, so to speak. And to influence this story and advocate at the highest level. Or show some best practices on how it works abroad. It seems to me that this decentralization, right? And these local networking relationships... well, in short, we need to stimulate them somehow. Because this is not enough."	Not reported	Not reported
		Not reported	Not reported	Service providers should work together to develop a system in which they are not competitors but instead, they support each other	"Maybe that that could be helpful for heads of this representatives of these programs to sit together and work out a system the way it may work so that they are not competitors, so to say, they're not rivals, but they do together a good thing for people, for the country. In what way it can be, it can exist: maybe some leaflets, maybe this word of mouth, maybe some - this oral recommendation, mayb…	Not reported	Not reported
